# Supplementary material for: Preliminary Evidence of the Differential Expression of Human Endogenous Retroviruses in Kawasaki Disease and SARS-CoV-2-Associated Multisystem Inflammatory Syndrome in Children
Source: Int J Mol Sci. 2023 Oct 11;24(20):15086. doi: 10.3390/ijms242015086 (PMC10606856; doi:10.3390/ijms242015086)
Supplement: Supplementary file 1 [file ijms-24-15086-s001.zip]

Archive with 1 entries (1 files):
- ijms-2599306-supplementary.xlsx
