# Supplementary material for: Preliminary Evidence of the Differential Expression of Human Endogenous Retroviruses in Kawasaki Disease and SARS-CoV-2-Associated Multisystem Inflammatory Syndrome in Children
Source: Int J Mol Sci. 2023 Oct 11;24(20):15086. doi: 10.3390/ijms242015086 (PMC10606856; doi:10.3390/ijms242015086)
Supplement: Supplementary file 1 [file ijms-24-15086-s001.zip › ijms-2599306-supplementary.xlsx]

## Sheet: supplemental table 1
	Table S1. Median values and interquartile range of expression levels of HERVs and HERV-related genes
			HERV-W	HERV-K	SYN-1	ASCT-1	ASCT-2	SYN-2	MFSDA2
	KDa		12.90 (12.73-25.59)	7.65 (7.09-9.94)	112.89 (48.29-187.36)	35.89 (15.74-38.49)	41.25 (9.14-185.93)	1.87 (0.51-2.87)	1.25 (0.51-1.57)
	KDsa		32.31 (12.57-61.56)	18.08 (12.20-25.01)	60.21 (56.65-127.75)	54.94 (23.82-194.97)	22.36 (10.85-54.91)	1.23 (0.44-1.36)	0.45 (0.23-0.96)
	MISCa		502.42 (224.21-996.07)	629.33 (355.58-896.31)	1055.43 (412.80-1229.63)	188.08 (146.87-334.50)	48.88 (22.81-84.35)	187.23 (70.98-347.08)	136.98 (67.92-188.81)
	MISCsa		37.97 (17.63-146.85)	202.08 (96.58-224.28)	173.28 (78.21-244.20)	86.41 (75.49-161.77)	53.36 (42.40-78.80)	148.17 (80.23-331.67)	111.67 (64.49-168.21)
	COV		256.59 (118.45-1086.59)	101.30 (94.65-219.49)	114.70 (39.61-287.33)	93.16 (59.58-212.40)	16.46 (10.79-41.60)	1.99 (0.54-6.57)	2.85 (1.53-19.19)
	HC		1.27 (1.03-2.23)	0.59 (0.04-3.66)	1.76 (0.92-6.70)	1.18 (0.86-2.89)	1.76 (0.92-5.37)	3.53 (0.96-3.75)	1.38 (0.75-3.53)

## Sheet: supplemental table 2
	Table S2. Median values and interquartile range of expression levels of cytokines, Interferon-gamma and TLRs
			IL-1b	IL-6	IL-10	TNF-a	MCP-1	INF-g	TLR-3	TLR-4	TLR-9
	KDa		16.49 (2.54-32.19)	515.71 (361.60-4696.65)	100.52 (51.70-425.66)	113.77 (43.82-143.85)	69.79 (31.05-115.92)	53.05 (16.25-60.15)	1.00 (0.37-2.20)	0.63 (0.49-1.48)	1.40 (0.51-5.33)
	KDsa		35.34 (18.31-85.67)	703.05 (315.74-2449.20)	10.00 (2.02-20.14)	4.02 (2.13-17.05)	9.73 (2.45-13.09)	112.07 (41.62-269.39)	0.60 (0.43-1.92)	1.62 (0.26-2.94)	4.91 (3.24-8.79)
	MISCa		4.16 (1.23-37.76)	318.51 (86.62-493.70)	37.12 (19.33-64.76)	457.65 (239.26-770.03)	68.36 (15.95-95.46)	61.25 (24.78-91.67)	24.34 (14.93-59.51)	21.54 (13.40-36.47)	82.64 (42.31-107.77)
	MISCsa		17.74 (11.60-31.46)	2685.49 (933.09-4231.45)	225.04 (157.19-246.74)	20.37 (17.00-28.15)	69.02 (19.93-194.56)	32.88 (14.25-272.60)	1.42 (0.88-2.16)	9.42 (2.51-17.63)	11.56 (8.82-21.11)
	COV		20.36 (3.45-42.43)	500.69 (252.97-4409.17)	553.63 (184.12-1613.87)	48.28 (5.55-95.44)	116.09 (55.79-161.34)	47.08 (37.00-71.67)	471.77 (189.24-1048.90)	105.25 (49.26-425.14)	167.49 (72.45-223.06)
	HC		0.79 (0.29-1.12)	1.07 (0.81-1.93)	0.95 (0.28-1.67)	0.27 (0.16-1.51)	0.69 (0.41-3.70)	1.38 (0.69-3.58)	0.44 (0.24-1.98)	0.65 (0.13-1.54)	0.38 (0.23-0.99)
